# Supplementary material for: Eight new species of Cestrum (Solanaceae) from Mesoamerica
Source: PhytoKeys. 2012 Jan 4;(8):49–82. doi: 10.3897/phytokeys.8.2238 (PMC3254249; doi:10.3897/phytokeys.8.2238)
Supplement: XML Treatment for Cestrum darienense [file phytokeys.8.2238-treatment3.xml]

<!DOCTYPE tp:taxon-treatment
  PUBLIC "-//TaxonX//DTD Taxonomic Treatment Publishing DTD v0 20100105//EN" "tax-treatment-NSO.dtd">
<tp:taxon-treatment xmlns:tp="http://www.plazi.org/taxpub"><tp:treatment-meta><mixed-citation publication-type="journal"><person-group><name><surname>Monro</surname><given-names>Alex K.</given-names></name></person-group><article-title>Eight new species of 
                    <italic>Cestrum</italic> (Solanaceae) from Mesoamerica
                </article-title><source>PhytoKeys</source><day>4</day><month>1</month><year>2012</year><volume>2012</volume><issue>8</issue><fpage>49</fpage><lpage>82</lpage><pub-id pub-id-type="doi">10.3897/phytokeys.8.2238</pub-id></mixed-citation></tp:treatment-meta><tp:nomenclature><tp:taxon-name>
                        <tp:taxon-name-part taxon-name-part-type="genus">Cestrum</tp:taxon-name-part>
                        <tp:taxon-name-part taxon-name-part-type="species">darienense</tp:taxon-name-part>
                    <object-id xmlns:xlink="http://www.w3.org/1999/xlink" xlink:type="simple">urn:lsid:ipni.org:names:77116663-1</object-id>
                    <object-id xmlns:xlink="http://www.w3.org/1999/xlink" xlink:type="simple">http://species-id.net/wiki/Cestrum_darienense</object-id>
                    </tp:taxon-name><tp:taxon-authority>A.K.Monro</tp:taxon-authority><tp:taxon-status xmlns:xlink="http://www.w3.org/1999/xlink" xlink:type="simple">sp. nov.</tp:taxon-status><xref ref-type="fig" rid="F4">Fig. 4 A–D</xref></tp:nomenclature><tp:treatment-sec sec-type="Diagnosis"><title>Diagnosis.</title><p>Most similar to <italic><tp:taxon-name>Cestrum morae</tp:taxon-name></italic> Hunz. from which it can be distinguished by its thinner, more delicate stems, the lower number of secondary veins in the lamina, the ascendant and shorter inflorescences bearing flowers with shorter corolla tubes and longer corolla lobes.</p></tp:treatment-sec><tp:treatment-sec sec-type="Type"><title>Type.</title><p><bold>Panama.</bold> Darién: Cerro Pirre, valley between between Pirre and next most southerly peak, sloping hillside, <named-content xmlns:xlink="http://www.w3.org/1999/xlink" content-type="dwc:verbatimCoordinates" xlink:type="simple">07°40'N, 077°42'W</named-content> (DMS), 1250–1300 m, <italic>J.P. Folsom, R. L. Hartman &amp; R. L. Dressler 4415</italic> (holotype: MO-2620728).</p></tp:treatment-sec><tp:treatment-sec sec-type="Description"><title>Description.</title><p>Shrub, occasionally lax, 1.0–2.5 m. Leaf–bearing stems grey–brown, the internodes 16–95 × 1.25–2.75 mm; young stems moderatley pubescent, the hairs 0.125–&lt;0.25 mm, simple, weakly appressed, curved, glandular. Axillary buds 0.675–1.0 mm, red–brown, densely pubescent, not subtended by a minor leaf. Lamina 55–160 × 22–83 mm, length width ratio 1.86–3.0, broad rhombic–elliptic, rhombic–obovate, ovate–rhombic, obovate, rhombic, chartaceous, brown–green to brown; the upper surface glabrous, primary and secondary, primary to tertiary veins clearly visible to the naked eye, primary, primary and secondary raised; the lower surface sparsely pubescent, the hairs ca. 0.125 mm, simple, sessile to subsessile, glandular, weakly appressed, straight, orange–brown, primary to quarternary, primary to tertiary veins clearly visible to the naked eye, primary and secondary, primary to tertiary veins raised, the veinlets visible, unbranched, secondary veins 3–7 pairs, 30–45° to the midrib, straight, weakly curved; base subcordate, asymmetrical, obtuse, cordate-cuneate, cuneate; margin entire to irregularly entire; apex cuspidate, acuminate, subacuminate; petioles bottle-shaped, 3.5–8.0 × 1.375–2.0 mm, dark brown, moderatley pubescent, sparsely pubescent or glabrous, the hairs 0.125–0.25 mm. Inflorescences 2–13 per herbarium sheet, axillary, solitary in each axil, borne along the full length of leaf–bearing stem, 35–48 mm long, bearing 4–6 flowers in a panicle, the bracts forming a loose involucre<!--PageBreak--> around 1 or 2 clusters of flowers, each cluster bearing 3–5 flowers; peduncle 3.5–13.0 × 0.5–1.0 mm, dark brown to brown, moderatley pubescent or sparsely pubescent, the hairs 0.125–0.250 mm, glandular; bracts 3.5–10.0 × 2.0–5.5 mm,<!--PageBreak--> leaf–like; bracteoles 6–10 mm, ovate, obovate, rhombic, moderatley pubescent. Flowers subsessile, the pedicels &lt; 0.25 mm; calyx 2.75–3.25 × 1.25–1.75 mm, the outer surface glabrous, the lobes 5, 0.50–0.675 mm long, erect; corolla white, 22–30 mm long, the tube 18.5–24.0 mm long, 1.5–2.0 mm in diameter at the mouth, 0.675–1.0 mm at the base, glabrous, the lobes 5, 7–9 mm long; stamens 5, the filaments 15–22 mm, equal, adnate for 13.5–19.5 mm, glabrous, with a lobe–like appendage present at insertion point, the appendage pubescent, the anthers 0.75 × 0.675 mm; style 17.0–19.5 mm, the stigma 0.675 × 0.75 mm. Infructescences and fruit not seen.</p><fig id="F4" position="float" orientation="portrait"><label>Figure 4.</label><caption><p><italic><tp:taxon-name>Cestrum darienense</tp:taxon-name></italic>A.K.Monro <bold>A</bold> Flowering stem <bold>B</bold> Style <bold>C</bold> Longitudinal section through the corolla showing stamen arrangement <bold>D</bold> Flower. Drawn from <italic>J.P. Folsom, R.L. Hartman &amp; R.L. Dressler 4415</italic> (MO).</p></caption><graphic xmlns:xlink="http://www.w3.org/1999/xlink" xlink:href="PhytoKeys-008-049-g004.jpg" position="float" orientation="portrait" xlink:type="simple"/></fig></tp:treatment-sec><tp:treatment-sec sec-type="Etymology"><title>Etymology.</title><p>This species is named after the Darien province, locality of the type and paratype collections.</p></tp:treatment-sec><tp:treatment-sec sec-type="Distribution"><title>Distribution.</title><p><italic><tp:taxon-name>Cestrum darienense</tp:taxon-name></italic> is known from two localities in Cerro Pirre and whilst none of the collection labels indicate a forest type, altitude information would suggest that this would be cloud forest. Cerro Pirre covers an area of ca. 50 × 25 km. Using collection label data and <xref ref-type="bibr" rid="B7">Google Earth</xref> (accesssed June 7, 2011; images from 2003) the Extent of Occurrence for this species is calculated to be ca. 280 km<sup>2</sup>.</p></tp:treatment-sec><tp:treatment-sec sec-type="Discussion"><title>Discussion.</title><p>Of the three collections of <italic><tp:taxon-name>Cestrum darienense</tp:taxon-name></italic> seen, none had been previously determined to species prior to this study. A comparison of the holotype and paratype material with type specimens from the herbaria listed in the Materials and methods section recovered <italic><tp:taxon-name>Cestrum darienense</tp:taxon-name></italic> as most similar to <italic><tp:taxon-name>Cestrum gilliae</tp:taxon-name></italic> A.K. Monro and <italic><tp:taxon-name>Cestrum morae</tp:taxon-name></italic> Hunz. Together with <italic><tp:taxon-name>Cestrum langeanum</tp:taxon-name></italic> D’Arcy, <italic><tp:taxon-name>Cestrum darienense</tp:taxon-name></italic>, <italic><tp:taxon-name>Cestrum gilliae</tp:taxon-name></italic> and <italic><tp:taxon-name>Cestrum morae</tp:taxon-name></italic> form a coherent morphological and geographical grouping within the genus of species from western Panama and the Chocó in Colombia and Ecuador characterised by broad, nearly three-veined leaves and determinate inflorescences. <italic><tp:taxon-name>Cestrum darienense</tp:taxon-name></italic> can be distinguished from <italic><tp:taxon-name>Cestrum morae</tp:taxon-name></italic> and <italic><tp:taxon-name>Cestrum gilliae</tp:taxon-name></italic> on the basis of stem, leaf, inflorescence and flower morphology as summarised in <xref ref-type="table" rid="T5">Tables 5</xref> <xref ref-type="table" rid="T6">&amp; 6</xref>. The Cerro Pirre mountain range has been noted as a locality for many endemic plant and animal species; this has been attributed to it being a moist forest refugium during dry periods of the Pleistocene (Haffer 1967).</p><table-wrap id="T5" position="float" orientation="portrait"><label>Table 5.</label><caption><p> </p></caption><table><tbody><tr><th rowspan="1" colspan="1">Characters</th><th rowspan="1" colspan="1"><italic><tp:taxon-name>Cestrum darienense</tp:taxon-name></italic></th><th rowspan="1" colspan="1"><italic><tp:taxon-name>Cestrum morae</tp:taxon-name></italic></th></tr><tr><td rowspan="1" colspan="1">Stem diameter at position of the inflorescences</td><td rowspan="1" colspan="1">1.0–2.5 mm</td><td rowspan="1" colspan="1">4–6 mm</td></tr><tr><td rowspan="1" colspan="1">Leaf lamina width</td><td rowspan="1" colspan="1">22–83 mm</td><td rowspan="1" colspan="1">105–198 mm</td></tr><tr><td rowspan="1" colspan="1">Secondary vein number</td><td rowspan="1" colspan="1">3–7 pairs</td><td rowspan="1" colspan="1">14–20 pairs</td></tr><tr><td rowspan="1" colspan="1">Inflorescence length</td><td rowspan="1" colspan="1">35–48 mm</td><td rowspan="1" colspan="1">220–320 mm</td></tr><tr><td rowspan="1" colspan="1">Inflorescence disposition</td><td rowspan="1" colspan="1">spreading to 45°</td><td rowspan="1" colspan="1">lax, pendent</td></tr><tr><td rowspan="1" colspan="1">Corolla length</td><td rowspan="1" colspan="1">22–30 mm</td><td rowspan="1" colspan="1">37–39 mm</td></tr><tr><td rowspan="1" colspan="1">Corolla lobes</td><td rowspan="1" colspan="1">7–9 mm</td><td rowspan="1" colspan="1">6–7 mm</td></tr><tr><td rowspan="1" colspan="1">Stamen length</td><td rowspan="1" colspan="1">15–22 mm</td><td rowspan="1" colspan="1">ca. 30 mm</td></tr><tr><td rowspan="1" colspan="1">Filament appendage</td><td rowspan="1" colspan="1">present, lobe–like</td><td rowspan="1" colspan="1">absent</td></tr></tbody></table></table-wrap><table-wrap id="T6" position="float" orientation="portrait"><label>Table 6.</label><caption><p> </p></caption><table><tbody><tr><th rowspan="1" colspan="1">Characters</th><th rowspan="1" colspan="1"><italic><tp:taxon-name>Cestrum darienense</tp:taxon-name></italic></th><th rowspan="1" colspan="1"><italic><tp:taxon-name>Cestrum gilliae</tp:taxon-name></italic></th></tr><tr><td rowspan="1" colspan="1">Leaf lamina length</td><td rowspan="1" colspan="1">55–160 mm</td><td rowspan="1" colspan="1">135–285 mm</td></tr><tr><td rowspan="1" colspan="1">Secondary vein no.</td><td rowspan="1" colspan="1">3–7</td><td rowspan="1" colspan="1">9–15</td></tr><tr><td rowspan="1" colspan="1">Inflorescence length</td><td rowspan="1" colspan="1">35–48 mm</td><td rowspan="1" colspan="1">150–210 mm</td></tr><tr><td rowspan="1" colspan="1">Peduncle diameter (basal 1/3)</td><td rowspan="1" colspan="1">0.5–1.0 mm</td><td rowspan="1" colspan="1">2–3 mm</td></tr><tr><td rowspan="1" colspan="1">Calyx length</td><td rowspan="1" colspan="1">2.75–3.75 mm</td><td rowspan="1" colspan="1">4–6 mm</td></tr><tr><td rowspan="1" colspan="1">Corolla lobe length</td><td rowspan="1" colspan="1">7–9 mm</td><td rowspan="1" colspan="1">4.0–4.5 mm</td></tr></tbody></table></table-wrap></tp:treatment-sec><tp:treatment-sec sec-type="Conservation status"><title>Conservation status.</title><p>Using IUCN criteria (<xref ref-type="bibr" rid="B9">IUCN 2001</xref>), <italic><tp:taxon-name>Cestrum darienense</tp:taxon-name></italic> is considered to be Near Threatened. The Extent of Occurrence is calculated to be ca. 280 km<sup>2</sup> (Criteria B1 &lt;5,000km<sup>2</sup>) and there are only two known localities (Criteria B1a ≤5, Endangered). No decline in geographic range or fragmentation of the habitat has been observed, however, and Cerro Pirre is located within the Darién Biosphere Reserve, a UNESCO World Heritage Property. The Darién is vulnerable to factors which may result in future deforestation, e.g. economic development associated with the resolution of the armed conflict in neighbouring Colombia and or an end to narco-trafficking. Any associated decline in geographic range or fragmentation would result in this species being assessed as Endangered.</p></tp:treatment-sec><tp:treatment-sec sec-type="Paratypes"><title>Paratypes.</title><p>PANAMA. <bold>Darién:</bold> Serranía de Pirre, trail ca. 1 mi SSW of Cerro Pirre summit, <named-content xmlns:xlink="http://www.w3.org/1999/xlink" content-type="dwc:verbatimCoordinates" xlink:type="simple">07°56'N, 077°42'W</named-content> (DMS), 1200 m, 15 Jul 1977, <italic>R. L. Hartman, J. P. Folsom &amp; R. L. Dressler</italic> 4655 (MO); Cerro Pirre, along stream between Pirre and next southern peak, <named-content xmlns:xlink="http://www.w3.org/1999/xlink" content-type="dwc:verbatimCoordinates" xlink:type="simple">07°40'N, 077°42'W</named-content> (DMS), 10–20 Jul 1977, <italic>J. P. Folsom</italic> 4383 (MO).</p></tp:treatment-sec><ref-list><ref id="B7"><mixed-citation xmlns:xlink="http://www.w3.org/1999/xlink" xlink:type="simple"><person-group><name name-style="western"><surname>Google Earth</surname><given-names>6.0.3.2197</given-names></name></person-group> (<year>2011</year>)<source> Available from <ext-link ext-link-type="uri" xlink:href="http://www.google.com/earth" xlink:type="simple">http://www.google.com/earth</ext-link></source></mixed-citation></ref><ref id="B9"><mixed-citation xmlns:xlink="http://www.w3.org/1999/xlink" xlink:type="simple"><person-group><name name-style="western"><surname>International Union for Conservation of Nature and Natural Resources Species Survival</surname><given-names>Commission</given-names></name></person-group> (<year>2001</year>)<source> IUCN Red List Categories: Version 3.1.</source><publisher-name>International Union for Conservation of Nature and Natural Resources</publisher-name>, <publisher-loc>Gland and Cambridge</publisher-loc>, <lpage>70</lpage> pp.</mixed-citation></ref></ref-list></tp:taxon-treatment>
