# Supplementary material for: Eight new species of Cestrum (Solanaceae) from Mesoamerica
Source: PhytoKeys. 2012 Jan 4;(8):49–82. doi: 10.3897/phytokeys.8.2238 (PMC3254249; doi:10.3897/phytokeys.8.2238)
Supplement: XML Treatment for Cestrum gilliae [file phytokeys.8.2238-treatment4.xml]

<!DOCTYPE tp:taxon-treatment
  PUBLIC "-//TaxonX//DTD Taxonomic Treatment Publishing DTD v0 20100105//EN" "tax-treatment-NSO.dtd">
<tp:taxon-treatment xmlns:tp="http://www.plazi.org/taxpub"><tp:treatment-meta><mixed-citation publication-type="journal"><person-group><name><surname>Monro</surname><given-names>Alex K.</given-names></name></person-group><article-title>Eight new species of 
                    <italic>Cestrum</italic> (Solanaceae) from Mesoamerica
                </article-title><source>PhytoKeys</source><day>4</day><month>1</month><year>2012</year><volume>2012</volume><issue>8</issue><fpage>49</fpage><lpage>82</lpage><pub-id pub-id-type="doi">10.3897/phytokeys.8.2238</pub-id></mixed-citation></tp:treatment-meta><tp:nomenclature><tp:taxon-name>
                        <tp:taxon-name-part taxon-name-part-type="genus">Cestrum</tp:taxon-name-part>
                        <tp:taxon-name-part taxon-name-part-type="species">gilliae</tp:taxon-name-part>
                    <object-id xmlns:xlink="http://www.w3.org/1999/xlink" xlink:type="simple">urn:lsid:ipni.org:names:77116664-1</object-id>
                    <object-id xmlns:xlink="http://www.w3.org/1999/xlink" xlink:type="simple">http://species-id.net/wiki/Cestrum_gilliae</object-id>
                    </tp:taxon-name><tp:taxon-authority>A.K.Monro</tp:taxon-authority><tp:taxon-status xmlns:xlink="http://www.w3.org/1999/xlink" xlink:type="simple">sp. nov.</tp:taxon-status><xref ref-type="fig" rid="F5">Fig. 5 A–D</xref></tp:nomenclature><tp:treatment-sec sec-type="Diagnosis"><title>Diagnosis.</title><p>Most similar to <italic><tp:taxon-name>Cestrum morae</tp:taxon-name></italic> Hunz. from which it can be distinguished by the fewer secondary nerves, the ascendant inflorescences bearing flowers along a greater proportion of its length, shorter bracteoles and flowers and filaments with a 2-lobed appendage towards its base.</p></tp:treatment-sec><tp:treatment-sec sec-type="Type"><title>Type.</title><p><bold>Panama.</bold> Darien: Rancho Frío to summit of Cerro Pirre, <named-content xmlns:xlink="http://www.w3.org/1999/xlink" content-type="dwc:verbatimCoordinates" xlink:type="simple">07°51'N, 077°42'W</named-content> – <named-content xmlns:xlink="http://www.w3.org/1999/xlink" content-type="dwc:verbatimCoordinates" xlink:type="simple">07°58'N, 077°43'W</named-content> (DMS), 500–1140 m, 30 Mar 1985, <italic>W. G. D'Arcy &amp; G. McPherson 16210</italic> (holotype: MO-4407602).</p></tp:treatment-sec><tp:treatment-sec sec-type="Description"><title>Description.</title><p>Robust herb to shrub 1.5–2.0 m. Leaf–bearing stems dark grey–brown, the internodes 15–43 × 4–6 mm; young stems regularly or sparsely pubescent, the hairs 0.25–0.75 mm, branched, dendritic, erect, crooked, not glandular. Axillary buds 1.5–2.5 mm, brown, densely pubescent, not subtended by a minor leaf. Lamina 135–285 × 32–124 mm, length width ratio 2.0–4.2, oblong–elliptic, obovate, elliptic, or oblong–obovate, chartaceous to subcoriaceous, brown or dull green, the upper surface glabrous, sparsely pubescent at the base, the hairs 0.375 mm, branched, erect, crooked dendritic, primary and secondary veins clearly visible to the naked eye, primary or primary and<!--PageBreak--> secondary raised; lower surface sparsely pubescent on nerves, the hairs 0.125–0.50 mm, branched, glandular, erect, crooked–dendritic, orange–brown; primary and secondary or primary to tertiary veins clearly visible to the naked eye, primary and secondary veins raised, the veinlets not visible, secondary veins 9–15 pairs, 30–45° to the midrib, straight, apically curved; base obtuse, cuneate, asymmetrical, obtuse-cuneate; margin entire; apex subcuspidate to cuspidate; petioles 12–23 × 1.75–3.0 mm, brown to very dark brown, moderatley pubescent when young, becoming glabrous with age or always glabrous, the hairs 0.25–0.75 mm. Inflorescences 1–3 per herbarium sheet, terminal, indeterminate, <!--PageBreak-->solitary, clustered towards the branch tips, 150–210 mm long, bearing 27–36 flowers borne in panicles of 10–16 clusters of flowers, each cluster bearing 1–3 flowers; peduncle ca. 30 × 2–3 mm, brown to very dark brown, sparsely pubescent, the hairs 0.375–0.675 mm, branched, dendritic, eglandular; bracts 7–41 × 1.5–12 mm, leaf–like; bracteoles 6–7 mm, narrow oblong to linear, sparsely pubescent; flowers subsessile or pedicellate, where pedicellate the pedicels 0.25–0.50 mm; flowers yellow–green or white, becoming purple blue; calyx 4–6 × 2.25–3.0 mm, the outer surface glabrous, the lobes 3 or 5, 0.75–1.75 mm, erect or spreading; corolla 26–30 mm long, the tube 23–27 mm long, 2–3 mm in diameter at the mouth, 1–2 mm at the base, glabrous, the lobes 5, 4.0–4.5 mm long; stamens 5, the filaments 22–23 mm long, equal, adnate for 16.5–17.5 mm, pubescent, with a bilobed appendage present at insertion point, the anthers 1.25 × 1.0 mm; style 22–25 mm, the stigma 0.50–0.75 × 0.675–1.0 mm. Infructescences ca. 125 mm long, bearing ca. 14 fruit; calyx 6 × 7.0–7.5 mm; fruit immature, 5–6 × 5 mm, purple–black when ripe. Seeds not seen.</p><fig id="F5" position="float" orientation="portrait"><label>Figure 5.</label><caption><p><italic>Cestrum gilliae</italic>A.K.Monro <bold>A</bold> Flowering stem <bold>B</bold> Style <bold>C</bold> Longitudinal section through the corolla showing stamen arrangement <bold>D</bold> Flower. Drawn from <italic>W.G. D’Arcy &amp; G. McPherson 16210</italic> (MO).</p></caption><graphic xmlns:xlink="http://www.w3.org/1999/xlink" xlink:href="PhytoKeys-008-049-g005.jpg" position="float" orientation="portrait" xlink:type="simple"/></fig></tp:treatment-sec><tp:treatment-sec sec-type="Etymology"><title>Etymology.</title><p>This species is named in honour of Gill Stevens (née Douglas, born 1965), botanist, colleague and close friend who died during the preparation of this manuscript. Gill, an algologist by training, helped pioneer the use of amateur groups in the collection of biodiversity data in the UK.</p></tp:treatment-sec><tp:treatment-sec sec-type="Distribution"><title>Distribution.</title><p><italic><tp:taxon-name>Cestrum gilliae</tp:taxon-name></italic> is known from three cloud forest localities within the Cerro Pirre mountain range. Cerro Pirre covers an area of ca. 50 × 25 km. Using collection label data and <xref ref-type="bibr" rid="B7">Google Earth</xref> (accesssed June 6, 2011; images from 2003) the Extent of Occurrence is calculated to be ca. 260 km<sup>2</sup>.</p></tp:treatment-sec><tp:treatment-sec sec-type="Discussion"><title>Discussion.</title><p>Of the three collections of <italic><tp:taxon-name>Cestrum gilliae</tp:taxon-name></italic> seen, only one had been previously determined to species, as <italic><tp:taxon-name>Cestrum langeanum</tp:taxon-name></italic> D’Arcy. A comparison of the holotype and paratype material with type specimens from the herbaria listed in the Materials and methods section recovered <italic><tp:taxon-name>Cestrum gilliae</tp:taxon-name></italic> most similar to <italic><tp:taxon-name>Cestrum morae</tp:taxon-name></italic> Hunz. and to a lesser extent <italic><tp:taxon-name>Cestrum langeanum</tp:taxon-name></italic> D’Arcy (see Discussion for <italic><tp:taxon-name>Cestrum darienense</tp:taxon-name></italic> above). For this reason <italic><tp:taxon-name>Cestrum gilliae</tp:taxon-name></italic> is contrasted to both <italic><tp:taxon-name>Cestrum morae</tp:taxon-name></italic> and <italic><tp:taxon-name>Cestrum langeanum</tp:taxon-name></italic> on the basis of habit and inflorescence and flower morphology as summarised in <xref ref-type="table" rid="T7">Tables 7</xref> <xref ref-type="table" rid="T8">&amp; 8</xref> respectively.</p><table-wrap id="T7" position="float" orientation="portrait"><label>Table 7.</label><caption><p> </p></caption><table><tbody><tr><th rowspan="1" colspan="1">Characters</th><th rowspan="1" colspan="1"><italic><tp:taxon-name>Cestrum gilliae</tp:taxon-name></italic></th><th rowspan="1" colspan="1"><italic><tp:taxon-name>Cestrum morae</tp:taxon-name></italic></th></tr><tr><td rowspan="1" colspan="1">Habit</td><td rowspan="1" colspan="1">robust herb or shrub</td><td rowspan="1" colspan="1">shrub, tree or vine</td></tr><tr><td rowspan="1" colspan="1">Secondary vein number</td><td rowspan="1" colspan="1">9–15 pairs</td><td rowspan="1" colspan="1">14–20 pairs</td></tr><tr><td rowspan="1" colspan="1">Inflorescence disposition</td><td rowspan="1" colspan="1">spreading to 45°</td><td rowspan="1" colspan="1">lax, pendent</td></tr><tr><td rowspan="1" colspan="1">Flower disposition </td><td rowspan="1" colspan="1">flowers borne along the apical 2/3 of the inflorescence length</td><td rowspan="1" colspan="1">flowers borne along the apical 1/3 to 1/8 of the inflorescence length</td></tr><tr><td rowspan="1" colspan="1">Bracteole length</td><td rowspan="1" colspan="1">6–7 mm</td><td rowspan="1" colspan="1">11–15 mm</td></tr><tr><td rowspan="1" colspan="1">Corolla length</td><td rowspan="1" colspan="1">26–30 mm</td><td rowspan="1" colspan="1">37–39 mm</td></tr><tr><td rowspan="1" colspan="1">Corolla lobe length</td><td rowspan="1" colspan="1">4.0–4.5 mm</td><td rowspan="1" colspan="1">6–7 mm</td></tr><tr><td rowspan="1" colspan="1">Stamen length</td><td rowspan="1" colspan="1">22–23 mm</td><td rowspan="1" colspan="1">ca. 30 mm</td></tr><tr><td rowspan="1" colspan="1">Filament adnation</td><td rowspan="1" colspan="1">16.5–17.5 mm of its length</td><td rowspan="1" colspan="1">24–25 mm of its length</td></tr><tr><td rowspan="1" colspan="1">Filament appendage</td><td rowspan="1" colspan="1">bilobed</td><td rowspan="1" colspan="1">absent</td></tr></tbody></table></table-wrap><table-wrap id="T8" position="float" orientation="portrait"><label>Table 8.</label><caption><p> </p></caption><table><tbody><tr><th rowspan="1" colspan="1">Characters</th><th rowspan="1" colspan="1"><italic><tp:taxon-name>Cestrum gilliae</tp:taxon-name></italic></th><th rowspan="1" colspan="1"><italic><tp:taxon-name>Cestrum langeanum</tp:taxon-name></italic></th></tr><tr><td rowspan="1" colspan="1">leaf shape</td><td rowspan="1" colspan="1">oblong–elliptic, elliptic, obovate, oblong–obovate</td><td rowspan="1" colspan="1">narrowly ovate, narrowly elliptic, elliptic</td></tr><tr><td rowspan="1" colspan="1">Leaf texture</td><td rowspan="1" colspan="1">chartaceous to subcoriaceous</td><td rowspan="1" colspan="1">coriaceous</td></tr><tr><td rowspan="1" colspan="1">Secondary vein angle of insertion</td><td rowspan="1" colspan="1">30–45°</td><td rowspan="1" colspan="1">60–85°</td></tr><tr><td rowspan="1" colspan="1">Leaf apex</td><td rowspan="1" colspan="1">subcuspidate to cuspidate</td><td rowspan="1" colspan="1">acute to attenuate</td></tr><tr><td rowspan="1" colspan="1">Inflorescence length</td><td rowspan="1" colspan="1">150–210 mm</td><td rowspan="1" colspan="1">21–70 mm</td></tr><tr><td rowspan="1" colspan="1">Calyx dimensions</td><td rowspan="1" colspan="1">4–6 × 2.25–3.0 mm</td><td rowspan="1" colspan="1">3.25–4.5 × 1.75–2.25 mm</td></tr><tr><td rowspan="1" colspan="1">Corolla lobe length</td><td rowspan="1" colspan="1">4.0–4.5 mm</td><td rowspan="1" colspan="1">5.5–7.0 mm</td></tr><tr><td rowspan="1" colspan="1">Filament appendage</td><td rowspan="1" colspan="1">bilobed</td><td rowspan="1" colspan="1">absent</td></tr></tbody></table></table-wrap></tp:treatment-sec><tp:treatment-sec sec-type="Conservation status"><title>Conservation status.</title><p>Using IUCN criteria (<xref ref-type="bibr" rid="B9">IUCN 2001</xref>) <italic><tp:taxon-name>Cestrum gilliae</tp:taxon-name></italic> is considered to be Near Threatened under <xref ref-type="bibr" rid="B9">IUCN (2001)</xref> criteria. The Extent of Occurrence is calculated to be ca. 260 km<sup>2</sup> (Criteria B1, &lt;5,000km<sup>2</sup>) and there are only three known localities (Criteria B1a, ≤5). No decline in geographic range or fragmentation of the habitat has been observed and Cerro Pirre is located within the Darién Biosphere Reserve, a UNESCO World Heritage Property. The Darién is, however, vulnerable to factors (see Conservation Status above for <italic><tp:taxon-name>Cestrum darienense</tp:taxon-name></italic>) and any decline in geographic range or fragmentation would result in this species being assessed as Endangered. For this reason <italic><tp:taxon-name>Cestrum gilliae</tp:taxon-name></italic> is considered Near Threatened.</p></tp:treatment-sec><tp:treatment-sec sec-type="Paratypes"><title>Paratypes.</title><p>PANAMA. Darién: Cerro Pirre ridge top near Rancho Plastico, <named-content xmlns:xlink="http://www.w3.org/1999/xlink" content-type="dwc:verbatimCoordinates" xlink:type="simple">07°57'N, 077°42'W</named-content> (DMS), 1200 m, 10–20 Jul 1977, <italic>J. P. Folsom</italic> 4253 (MO); Cuasí–Cana Trail between Cerro Campamiento and La Escalera to ‘Paramo' east of Tres Bocas, <named-content xmlns:xlink="http://www.w3.org/1999/xlink" content-type="dwc:verbatimCoordinates" xlink:type="simple">07°44'N, 077°44'W</named-content> – <named-content xmlns:xlink="http://www.w3.org/1999/xlink" content-type="dwc:verbatimCoordinates" xlink:type="simple">07°46'N, 077°47'W</named-content> (DMS), 30 Apr 1968, <italic>J. H. Kirkbride &amp; J. A. Duke</italic> 1277 (MO).</p></tp:treatment-sec><ref-list><ref id="B7"><mixed-citation xmlns:xlink="http://www.w3.org/1999/xlink" xlink:type="simple"><person-group><name name-style="western"><surname>Google Earth</surname><given-names>6.0.3.2197</given-names></name></person-group> (<year>2011</year>)<source> Available from <ext-link ext-link-type="uri" xlink:href="http://www.google.com/earth" xlink:type="simple">http://www.google.com/earth</ext-link></source></mixed-citation></ref><ref id="B9"><mixed-citation xmlns:xlink="http://www.w3.org/1999/xlink" xlink:type="simple"><person-group><name name-style="western"><surname>International Union for Conservation of Nature and Natural Resources Species Survival</surname><given-names>Commission</given-names></name></person-group> (<year>2001</year>)<source> IUCN Red List Categories: Version 3.1.</source><publisher-name>International Union for Conservation of Nature and Natural Resources</publisher-name>, <publisher-loc>Gland and Cambridge</publisher-loc>, <lpage>70</lpage> pp.</mixed-citation></ref></ref-list></tp:taxon-treatment>
