# Supplementary material for: Eight new species of Cestrum (Solanaceae) from Mesoamerica
Source: PhytoKeys. 2012 Jan 4;(8):49–82. doi: 10.3897/phytokeys.8.2238 (PMC3254249; doi:10.3897/phytokeys.8.2238)
Supplement: XML Treatment for Cestrum knappiae [file phytokeys.8.2238-treatment6.xml]

<!DOCTYPE tp:taxon-treatment
  PUBLIC "-//TaxonX//DTD Taxonomic Treatment Publishing DTD v0 20100105//EN" "tax-treatment-NSO.dtd">
<tp:taxon-treatment xmlns:tp="http://www.plazi.org/taxpub"><tp:treatment-meta><mixed-citation publication-type="journal"><person-group><name><surname>Monro</surname><given-names>Alex K.</given-names></name></person-group><article-title>Eight new species of 
                    <italic>Cestrum</italic> (Solanaceae) from Mesoamerica
                </article-title><source>PhytoKeys</source><day>4</day><month>1</month><year>2012</year><volume>2012</volume><issue>8</issue><fpage>49</fpage><lpage>82</lpage><pub-id pub-id-type="doi">10.3897/phytokeys.8.2238</pub-id></mixed-citation></tp:treatment-meta><tp:nomenclature><tp:taxon-name>
                        <tp:taxon-name-part taxon-name-part-type="genus">Cestrum</tp:taxon-name-part>
                        <tp:taxon-name-part taxon-name-part-type="species">knappiae</tp:taxon-name-part>
                    <object-id xmlns:xlink="http://www.w3.org/1999/xlink" xlink:type="simple">urn:lsid:ipni.org:names:77116666-1</object-id>
                    <object-id xmlns:xlink="http://www.w3.org/1999/xlink" xlink:type="simple">http://species-id.net/wiki/Cestrum_knappiae</object-id>
                    </tp:taxon-name><tp:taxon-authority>A.K. Monro</tp:taxon-authority><tp:taxon-status xmlns:xlink="http://www.w3.org/1999/xlink" xlink:type="simple">sp. nov.</tp:taxon-status><xref ref-type="fig" rid="F7">Fig. 7 A–D</xref></tp:nomenclature><tp:treatment-sec sec-type="Diagnosis"><title>Diagnosis.</title><p>Most similar to <italic><tp:taxon-name>Cestrum acuminatum</tp:taxon-name></italic> Francey from which it can be distinguished by the membranous to subchartaceous leaves, flowers with shorter calyces and the larger fruit.</p></tp:treatment-sec><tp:treatment-sec sec-type="Type"><title>Type.</title><p><bold>Panama.</bold> Chiriquí/Bocas del Toro: along Continental Divide on trail in Zona Protectora Palo Seco, <named-content xmlns:xlink="http://www.w3.org/1999/xlink" content-type="dwc:verbatimCoordinates" xlink:type="simple">08°47.1'N, 082°13'W</named-content> (DMS), 1100–1300 m, 11 Aug 2000, <italic>S. Knapp &amp; J. Mallet 9175</italic> (holotype: BM000648809; isotypes: MEXU, MO-913564, PMA, SCZ).</p><!--PageBreak--></tp:treatment-sec><tp:treatment-sec sec-type="Description"><title>Description.</title><p>Shrub or small tree to 1–7 m. Leaf–bearing stems yellow–brown, pale brown to tan, the internodes 8–25(33) × 0.75–5.0 mm; young stems glabrous. Axillary buds 0.75–6.0 mm, very dark green, green–brown, orange–brown, sparsely pubescent or glabrous, not subtended by a minor leaf. Lamina 27–210 × 8–43 mm, length width ratio 2.6–8.4, narrowly lanceolate, lanceolate, narrowly ovate or narrowly oblong, membranous to subchartaceous, occasionally chartaceous, green, dull green, yellow–green; the upper surface glabrous, primary, primary and secondary veins clearly visible to the naked eye, primary and secondary raised; the lower surface glabrous; primary, primary to tertiary or primary to secondary veins clearly visible to the naked eye, primary, primary and secondary veins raised, the veinlets visible or not, secondary veins 7–20(27) pairs, 75–90° to the midrib, weakly curved; base obtuse, acute, asymmetrical, acute / obtuse, obtuse / subcordate, acute / attenuate, acute / cuneate, obtuse / decurrent; margin entire, occasionally irregularly so; apex acuminate, subcaudate to caudate; petioles regular, 3–21 × 0.675–1.0 mm, dark green, brown or yellow–green, glabrous. Inflorescences 5–9 per herbarium sheet, axillary on apical portion of the stem, terminal, pendant, 55–150 mm long, bearing 3–10 flowers in a compact panicle of 2–7 clusters of flowers, each cluster bearing 1, 2 or 4 flowers; peduncle 15–70 × 0.50–0.75 mm, straw coloured or orange–brown, glabrous; bracts 16–60 × 3–14 mm, leaf–like; bracteoles 4.0–7.5(14.0) mm, linear, spathulate, narrowly ovate, 1 or 2 per flower, glabrous. Flowers pedicellate or subsessile, where pedicellate the pedicels 0.25–1.0 mm; calyx 2.0–2.5 × 1.75–2.675 mm, the outer surface glabrous, the lobes 5, 0.125–0.675 mm, erect; corolla pale green, white or yellow–green, 28–35 mm, the tube 20–28 mm long, 2.5–3.5 mm in diameter at the mouth, 0.75–1.0 mm at the base, glabrous, the lobes 5, 6–10.0 mm long; stamens 5, the filaments 21–25 mm long, equal, adnate for 17–21 mm, with a lobe–like appendage present at insertion point, pubescent at insertion point, the anthers 0.675–1.0 × 0.5–0.75 mm; style 21–26 mm, the stigma 0.375–0.750 × 0.674–2.0 mm. Infructescences 27–110 mm long, bearing 2–4 fruit; fruiting calyx 2.0–2.5 × 3.0–4.0 mm; fruit 7–14 × 7–12 mm, white when ripe. Seeds (2)6–10, 4.5–7.5 × 1.5–5.0 × 2.5–4.5 mm, the surface smooth.</p><fig id="F7" position="float" orientation="portrait"><label>Figure 7.</label><caption><p><italic><tp:taxon-name>Cestrum knappiae</tp:taxon-name></italic>A.K.Monro <bold>A</bold> Flowering stem <bold>B</bold> Style <bold>C</bold> Longitudinal section through the corolla showing stamen arrangement <bold>D</bold> Flower. Drawn from <italic>S. Knapp &amp; J. Mallet 9175</italic> (BM).</p></caption><graphic xmlns:xlink="http://www.w3.org/1999/xlink" xlink:href="PhytoKeys-008-049-g007.jpg" position="float" orientation="portrait" xlink:type="simple"/></fig></tp:treatment-sec><tp:treatment-sec sec-type="Etymology"><title>Etymology.</title><p>This species is named after Sandra Knapp (1956–), Anglo–US botanist and <tp:taxon-name>Solanaceae</tp:taxon-name> specialist who collected the holotype and three of the paratype collections.</p></tp:treatment-sec><tp:treatment-sec sec-type="Distribution"><title>Distribution.</title><p>Tropical wet, premontane and montane forest from 1100 to 1600 m. Collection notes indicate that this species is known from primary or undisturbed forest. Existing collection localities suggest that <italic><tp:taxon-name>Cestrum knappiae</tp:taxon-name></italic> is restricted to an area of the Main Divide (river drainage between the Caribbean Sea and Atlantic Ocean) of the Talamanca Mountains ca. 270 km in extent that runs from Parque Nacional Tapantí in W in Costa Rica to the Fortuna Forest Reserve and Palo Seco Protected Areas in the E in Panama. The Extent of Occurrence is calculated to be 5,400 km<sup>2</sup> (<xref ref-type="bibr" rid="B7">Google Earth</xref>, accesssed June 2 2011, images 2001 to 2006).</p></tp:treatment-sec><tp:treatment-sec sec-type="Discussion"><title>Discussion.</title><p>Seven of the 15 collections of <italic><tp:taxon-name>Cestrum knappiae</tp:taxon-name></italic> examined had been previously determined as <italic><tp:taxon-name>Cestrum fragile</tp:taxon-name></italic> Francey. A comparison of the holotype and paratype material with type specimens from the herbaria listed in the <!--PageBreak-->Materials and methods section recovered <italic><tp:taxon-name>Cestrum knappiae</tp:taxon-name></italic> as most similar to <italic><tp:taxon-name>Cestrum acuminatum</tp:taxon-name></italic> D’Arcy, <italic><tp:taxon-name>Cestrum fragile</tp:taxon-name></italic> and <italic><tp:taxon-name>Cestrum cristinae</tp:taxon-name></italic> D.A.Soto. It can be distinguished from those species based on size, leaf, flower and fruit morphology as summarised in <xref ref-type="table" rid="T11">Tables 11</xref><xref ref-type="table" rid="T12">, 12</xref> <xref ref-type="table" rid="T13">and 13</xref>.</p><table-wrap id="T11" position="float" orientation="portrait"><label>Table 11.</label><caption><p> </p></caption><table><tbody><tr><th rowspan="1" colspan="1">Characters</th><th rowspan="1" colspan="1"><italic><tp:taxon-name>Cestrum knappiae</tp:taxon-name></italic></th><th rowspan="1" colspan="1"><italic><tp:taxon-name>Cestrum fragile</tp:taxon-name></italic></th></tr><tr><td rowspan="1" colspan="1">Stem pubescence</td><td rowspan="1" colspan="1">glabrous</td><td rowspan="1" colspan="1">sparsely pubescent or moderatley pubescent</td></tr><tr><td rowspan="1" colspan="1">Minor leaves borne on truncated side branches</td><td rowspan="1" colspan="1">absent</td><td rowspan="1" colspan="1">present, occasionally absent</td></tr><tr><td rowspan="1" colspan="1">Secondary veins </td><td rowspan="1" colspan="1">borne at 75-90° to the midrib</td><td rowspan="1" colspan="1">borne at 45-75° to the midrib</td></tr><tr><td rowspan="1" colspan="1">Peduncle pubescence</td><td rowspan="1" colspan="1">glabrous</td><td rowspan="1" colspan="1">pubescent</td></tr><tr><td rowspan="1" colspan="1">Bracteoles</td><td rowspan="1" colspan="1">4.0-7.5(14.0) mm</td><td rowspan="1" colspan="1">1.25-4.0 mm</td></tr><tr><td rowspan="1" colspan="1">Infructescence fruit no.</td><td rowspan="1" colspan="1">2-4</td><td rowspan="1" colspan="1">12-36</td></tr><tr><td rowspan="1" colspan="1">Fruiting calyx length</td><td rowspan="1" colspan="1">2.0-2.5 mm</td><td rowspan="1" colspan="1">3.0-5.5 mm</td></tr></tbody></table></table-wrap><table-wrap id="T12" position="float" orientation="portrait"><label>Table 12.</label><caption><p> </p></caption><table><tbody><tr><th rowspan="1" colspan="1">Characters</th><th rowspan="1" colspan="1"><italic><tp:taxon-name>Cestrum knappiae</tp:taxon-name></italic></th><th rowspan="1" colspan="1"><italic><tp:taxon-name>Cestrum acuminatum</tp:taxon-name></italic></th></tr><tr><td rowspan="1" colspan="1">Plant height</td><td rowspan="1" colspan="1">1–7 m</td><td rowspan="1" colspan="1">1–2 m</td></tr><tr><td rowspan="1" colspan="1">Leaf length</td><td rowspan="1" colspan="1">27–210 mm</td><td rowspan="1" colspan="1">42–107 mm</td></tr><tr><td rowspan="1" colspan="1">Leaf length : width ratio</td><td rowspan="1" colspan="1">2.6–8.4</td><td rowspan="1" colspan="1">2.4–3.5</td></tr><tr><td rowspan="1" colspan="1">Leaf texture</td><td rowspan="1" colspan="1">membranous to subchartaceous</td><td rowspan="1" colspan="1">Chartaceous to subcoriaceous</td></tr><tr><td rowspan="1" colspan="1">Inflorescence flower no.</td><td rowspan="1" colspan="1">3–10</td><td rowspan="1" colspan="1">4–31</td></tr><tr><td rowspan="1" colspan="1">Calyx length</td><td rowspan="1" colspan="1">2.0–2.5 mm</td><td rowspan="1" colspan="1">5–7 mm</td></tr><tr><td rowspan="1" colspan="1">Calyx lobe length</td><td rowspan="1" colspan="1">0.125–0.675 mm</td><td rowspan="1" colspan="1">1–3 mm</td></tr><tr><td rowspan="1" colspan="1">Fruiting calyx diameter</td><td rowspan="1" colspan="1">3.0–4.0 mm</td><td rowspan="1" colspan="1">4.5–5.5 mm</td></tr><tr><td rowspan="1" colspan="1">Fruit size</td><td rowspan="1" colspan="1">7–14 × 7–12 mm</td><td rowspan="1" colspan="1">5.0–6.5 × 4.5–6.0 mm</td></tr></tbody></table></table-wrap><table-wrap id="T13" position="float" orientation="portrait"><label>Table 13.</label><caption><p> </p></caption><table><tbody><tr><th rowspan="1" colspan="1">Characters</th><th rowspan="1" colspan="1"><italic><tp:taxon-name>Cestrum knappiae</tp:taxon-name></italic></th><th rowspan="1" colspan="1"><italic><tp:taxon-name>Cestrum cristinae</tp:taxon-name></italic></th></tr><tr><td rowspan="1" colspan="1">Leaf texture</td><td rowspan="1" colspan="1">membranous to chartaceous</td><td rowspan="1" colspan="1">subchartaceous to subcoriaceous</td></tr><tr><td rowspan="1" colspan="1">Peduncle diameter</td><td rowspan="1" colspan="1">0.5–0.75</td><td rowspan="1" colspan="1">ca 1.5</td></tr><tr><td rowspan="1" colspan="1">Bracteole pubescence</td><td rowspan="1" colspan="1">glabrous</td><td rowspan="1" colspan="1">apically pubescent</td></tr><tr><td rowspan="1" colspan="1">Pedicel colour</td><td rowspan="1" colspan="1">pale yellow-brown, dull yellow or dull yellow-green</td><td rowspan="1" colspan="1">brown to dark brown almost black</td></tr><tr><td rowspan="1" colspan="1">Calyx length</td><td rowspan="1" colspan="1">2.0–2.5 mm</td><td rowspan="1" colspan="1">4.0–4.75 mm</td></tr><tr><td rowspan="1" colspan="1">Calyx lobe length</td><td rowspan="1" colspan="1">0.125–0.675 mm</td><td rowspan="1" colspan="1">1.25–2.25</td></tr><tr><td rowspan="1" colspan="1">Corolla lobe length</td><td rowspan="1" colspan="1">6–10 mm</td><td rowspan="1" colspan="1">4.75–7.0 mm</td></tr><tr><td rowspan="1" colspan="1">Calyx in fruit length and diameter</td><td rowspan="1" colspan="1">2.0–2.25 × 3–4 mm</td><td rowspan="1" colspan="1">4.5–6.5 × 5–7 mm</td></tr></tbody></table></table-wrap></tp:treatment-sec><tp:treatment-sec sec-type="Conservation status"><title>Conservation status.</title><p>Using IUCN criteria (<xref ref-type="bibr" rid="B9">IUCN 2001</xref>) <italic><tp:taxon-name>Cestrum knappiae</tp:taxon-name></italic> is considered Near Threatened (NT). <italic><tp:taxon-name>Cestrum knappiae</tp:taxon-name></italic> meets criterion B1 (Extent of Occurrence &lt;20,000 km<sup>2</sup>) and one subcriterion, a (number of localities &lt;10). The full extent of the species’ Extent of Occurrence, however, is located within protected areas. There is considerable pressure for copper and gold mining within Costa Rica and Panama within the Extent of Occurrence which may present a threat of fragmentation or decline in the near to medium term future. If mining were to take place within this area then it is likely that <italic><tp:taxon-name>Cestrum knappiae</tp:taxon-name></italic> would be classified as Vulnerable.</p></tp:treatment-sec><tp:treatment-sec sec-type="Paratypes"><title>Paratypes.</title><p>COSTA RICA. Cartago: Cantón de Paraíso, Tapantí Nacional Park, Río Reventazón water basin, Tapantí station, Arboles caidos trail, <named-content xmlns:xlink="http://www.w3.org/1999/xlink" content-type="dwc:verbatimCoordinates" xlink:type="simple">09°44'53"N, 083°46'55"W</named-content> (DMS), 1600 m, 10 Jan 1997, <italic>A. Rodríguez, S. Salas &amp; A. Soto 1874</italic> (BM). PANAMA. Bocas del Toro: Fortuna Dam area, Continental Divide, ridge trail to unnamed peak to E of Oleoducto road, <named-content xmlns:xlink="http://www.w3.org/1999/xlink" content-type="dwc:verbatimCoordinates" xlink:type="simple">08°46'19"N, 082°11'51"W</named-content> (DMS), 1200 m, 1 Aug 1984, <italic>H. W. Churchill 5861</italic> (MO); 12 miles beyond Campamento Chami (12+12 mi from Río San Félix), <named-content xmlns:xlink="http://www.w3.org/1999/xlink" content-type="dwc:verbatimCoordinates" xlink:type="simple">08°33'N, 081°48'W</named-content> (DMS), 1400–1470 m, 20 Jun 1986, <italic>W. G. D'Arcy 16274</italic> (MO); ca. 5 km ENE of Cerro Pate Macho near Finca Serrano, NE of Boquete, in forest along trail downhill from Finca Serrano, <named-content xmlns:xlink="http://www.w3.org/1999/xlink" content-type="dwc:verbatimCoordinates" xlink:type="simple">08°50'24"N, 082°19'18"W</named-content> (DMS), 1500 m, 12 Feb 1979, <italic>B. Hammel 6162</italic> (MO); on gravel road branching N from main Fortuna Dam–Chiriquí Grande road, 1.1 miles from junction, <named-content xmlns:xlink="http://www.w3.org/1999/xlink" content-type="dwc:verbatimCoordinates" xlink:type="simple">08°47'18"N, 082°14'00"W</named-content> (DMS), 1200 m, 11 Mar 1985, <italic>G. McPherson 6801</italic> (MO); along trail on divide separating Chiriqui and Bocas del Toro, <named-content xmlns:xlink="http://www.w3.org/1999/xlink" content-type="dwc:verbatimCoordinates" xlink:type="simple">08°46'42"N, 082°12'48"W</named-content> (DMS), 1150 m, 22 Oct 1985, <italic>G. McPherson 7203</italic> (MO); along trail on divide separating Chiriqui and Bocas del Toro, <named-content xmlns:xlink="http://www.w3.org/1999/xlink" content-type="dwc:verbatimCoordinates" xlink:type="simple">08°46'42"N, 082°12'48"W</named-content> (DMS), 1150 m, 22 Oct 1985, <italic>G. McPherson 7205</italic> (MO); N of Fortuna Dam on road to Chiriquí Grande, forested slopes along divide–trail, <named-content xmlns:xlink="http://www.w3.org/1999/xlink" content-type="dwc:verbatimCoordinates" xlink:type="simple">08°46'36"N, 082°13'00"W</named-content> (DMS), 1150 m, 18 Jan 1986, <italic>G. McPherson 8095</italic> (MO); vicinity of Fortuna Dam. Trail along continental divide, <named-content xmlns:xlink="http://www.w3.org/1999/xlink" content-type="dwc:verbatimCoordinates" xlink:type="simple">08°46'12"N, 082°09'00"W</named-content> (DMS), 1300–1400 m, 6 Feb 1987, <italic>G. McPherson 10384</italic> (MO); Bocas del Toro–Chiriquí:along Continental Divide on trail in Zona Protectora Palo Seco, <named-content xmlns:xlink="http://www.w3.org/1999/xlink" content-type="dwc:verbatimCoordinates" xlink:type="simple">08°47'N, 082°13'W</named-content> (DMS), 1100–1300 m, 11 Aug 2000, <italic>S. Knapp &amp; J. Mallet 9182</italic> (BM, MO, PMA, SCZ); along Continental Divide on trail in Zona Protectora Palo Seco, <named-content xmlns:xlink="http://www.w3.org/1999/xlink" content-type="dwc:verbatimCoordinates" xlink:type="simple">08°47'N, 082°13'W</named-content> (DMS), 1100–1300 m, 11 Aug 2000, <italic>S. Knapp &amp; J. Mallet 9188</italic> (BM, MO, PMA, SCZ); Chiriquí: Distrito de Guanaca, Cordillera Central, Trocha, <named-content xmlns:xlink="http://www.w3.org/1999/xlink" content-type="dwc:verbatimCoordinates" xlink:type="simple">08°47'N, 082°14'W</named-content> (DMS), ca. 1000 m, 27 Aug 1993, <italic>M. Correa, E. Montenegro, H. Navarrete &amp; E. Hidalgo 9836</italic> (PMA); ridges above and W of Quebrada Aleman, trail to town of Fortuna, <named-content xmlns:xlink="http://www.w3.org/1999/xlink" content-type="dwc:verbatimCoordinates" xlink:type="simple">08°45'N, 082°13'W</named-content> (DMS), 1200–1500 m, <italic>S. Knapp &amp; J. Mallet 9224</italic> (BM, PMA); Cordillera Central, 7 Dec 1996, <italic>E. Montenegro 1595</italic> (BM); Fortuna, Trocha Cordillera Central close to the Continental Divide, 28 Oct 1997, <italic>E. Montenegro 1799</italic> (INB, BM).</p><!--PageBreak--></tp:treatment-sec><ref-list><ref id="B7"><mixed-citation xmlns:xlink="http://www.w3.org/1999/xlink" xlink:type="simple"><person-group><name name-style="western"><surname>Google Earth</surname><given-names>6.0.3.2197</given-names></name></person-group> (<year>2011</year>)<source> Available from <ext-link ext-link-type="uri" xlink:href="http://www.google.com/earth" xlink:type="simple">http://www.google.com/earth</ext-link></source></mixed-citation></ref><ref id="B9"><mixed-citation xmlns:xlink="http://www.w3.org/1999/xlink" xlink:type="simple"><person-group><name name-style="western"><surname>International Union for Conservation of Nature and Natural Resources Species Survival</surname><given-names>Commission</given-names></name></person-group> (<year>2001</year>)<source> IUCN Red List Categories: Version 3.1.</source><publisher-name>International Union for Conservation of Nature and Natural Resources</publisher-name>, <publisher-loc>Gland and Cambridge</publisher-loc>, <lpage>70</lpage> pp.</mixed-citation></ref></ref-list></tp:taxon-treatment>
