# Supplementary material for: Eight new species of Cestrum (Solanaceae) from Mesoamerica
Source: PhytoKeys. 2012 Jan 4;(8):49–82. doi: 10.3897/phytokeys.8.2238 (PMC3254249; doi:10.3897/phytokeys.8.2238)
Supplement: XML Treatment for Cestrum lentii [file phytokeys.8.2238-treatment7.xml]

<!DOCTYPE tp:taxon-treatment
  PUBLIC "-//TaxonX//DTD Taxonomic Treatment Publishing DTD v0 20100105//EN" "tax-treatment-NSO.dtd">
<tp:taxon-treatment xmlns:tp="http://www.plazi.org/taxpub"><tp:treatment-meta><mixed-citation publication-type="journal"><person-group><name><surname>Monro</surname><given-names>Alex K.</given-names></name></person-group><article-title>Eight new species of 
                    <italic>Cestrum</italic> (Solanaceae) from Mesoamerica
                </article-title><source>PhytoKeys</source><day>4</day><month>1</month><year>2012</year><volume>2012</volume><issue>8</issue><fpage>49</fpage><lpage>82</lpage><pub-id pub-id-type="doi">10.3897/phytokeys.8.2238</pub-id></mixed-citation></tp:treatment-meta><tp:nomenclature><tp:taxon-name>
                        <tp:taxon-name-part taxon-name-part-type="genus">Cestrum</tp:taxon-name-part>
                        <tp:taxon-name-part taxon-name-part-type="species">lentii</tp:taxon-name-part>
                    <object-id xmlns:xlink="http://www.w3.org/1999/xlink" xlink:type="simple">urn:lsid:ipni.org:names:77116668-1</object-id>
                    <object-id xmlns:xlink="http://www.w3.org/1999/xlink" xlink:type="simple">http://species-id.net/wiki/Cestrum_lentii</object-id>
                    </tp:taxon-name><tp:taxon-authority>A.K.Monro</tp:taxon-authority><tp:taxon-status xmlns:xlink="http://www.w3.org/1999/xlink" xlink:type="simple">sp. nov.</tp:taxon-status><xref ref-type="fig" rid="F8">Fig. 8 A–D</xref></tp:nomenclature><tp:treatment-sec sec-type="Diagnosis"><title>Diagnosis.</title><p>Most similar to <italic><tp:taxon-name>Cestrum johnniegentrianum</tp:taxon-name></italic> D’Arcy from which it can be distinguished by the secondary nerves of the lower leaf surface which are dark relative <!--PageBreak-->to the leaf lamina, the longer inflorescences bearing larger bracteoles and flowers with larger calyces.</p></tp:treatment-sec><tp:treatment-sec sec-type="Type"><title>Type.</title><p><bold>Costa Rica.</bold> Cartago: 8 km SE of Tapantí, <named-content xmlns:xlink="http://www.w3.org/1999/xlink" content-type="dwc:verbatimCoordinates" xlink:type="simple">09°43'54"N, 083°46'43"W</named-content> (DMS), 1500 m, 18 Jun 1967, <italic>R. W. Lent 1051</italic> (holotype: MO-3279022).</p><!--PageBreak--></tp:treatment-sec><tp:treatment-sec sec-type="Description"><title>Description.</title><p>Unbranched shrub to 1.0–1.5 m. Leaf–bearing stems grey–tan to pale brown, the internodes 20–67 × 3.5–8.0 mm; young stems glabrous. Axillary buds 2.5–7.0 mm, brown, densely pubescent, not subtended by a minor leaf. Lamina 130–200 × 70–98 mm, length width ratio 1.7–2.4, broadly ovate, elliptic or broadly obovate, chartaceous or subcoriaceous, brown, green–grey; upper surface glabrous, primary and secondary veins clearly visible to the naked eye, primary and secondary raised; the lower surface glabrous, primary to quarternary, primary to quinternary veins clearly visible to the naked eye, primary and secondary veins raised, the veinlets visible, unbranched, secondary veins 7–10 pairs, 45–60° to the midrib, curved, weakly curved, ascending; base decurrent, cuneate–obtuse, cuneate–decurrent; margin irregularly entire, minute crenate to sinutae; apex cuspidate, subcuspidate; petioles decurrent on the stem, 17–30 × 1.5–2.5 mm, dark brown, yellow–brown, tan–cream, glabrous. Inflorescences 4–15 per herbarium sheet, axillary, panicles solitary in each axil, along the full length of leaf–bearing stems and below, 25–30 mm long, bearing 5–9 flowers borne in a panicle of 2–3 clusters of flowers with reduced branches, each flower cluster bearing 1, 3–6 flowers; peduncle 3–12 × 0.75–1.0 mm, dark brown, sparsely pubescent, the hairs 0.250–0.375 mm, branched, dendritic, eglandular; bracts absent; bracteoles 3–6 mm, linear, spathulate, sparsely pubescent. Flowers pedicellate, the pedicels 0.50–0.75 mm; calyx 4.0–4.5 × 2.0–3.5 mm, the outer surface glabrous, the lobes 5, 1.25–1.75 mm long, weakly spreading; corolla green (in bud), 15–17 mm long, the tube ca. 13.5 mm long, ca. 1.5 mm in diameter at the mouth, 0.75 mm at the base, glabrous, the lobes 5, 4 mm long; stamens 5, the filaments ca. 13 mm long, equal, adnate for 12 mm, with a lobe–like appendage present at insertion point, pubescent from insertion point to the base, the anthers ca. 1.375 × 1.0 mm; style ca. 13 mm, the stigma ca. 0.75 × 1.0 mm. Infructescences 15–25 mm long, bearing 5–8 fruit; fruiting calyx ca. 3 × 4 mm; fruit immature, colour when ripe unknown. Seeds 6, mature seeds not seen.</p><fig id="F8" position="float" orientation="portrait"><label>Figure 8.</label><caption><p><italic><tp:taxon-name>Cestrum lentii</tp:taxon-name></italic> A.K.Monro <bold>A</bold> Flowering stem <bold>B</bold> Flower <bold>C</bold> Longitudinal section through the corolla showing stamen arrangement <bold>D</bold> Style. Drawn from <italic>R.W. Lent 1051</italic> (MO).</p></caption><graphic xmlns:xlink="http://www.w3.org/1999/xlink" xlink:href="PhytoKeys-008-049-g008.jpg" position="float" orientation="portrait" xlink:type="simple"/></fig></tp:treatment-sec><tp:treatment-sec sec-type="Etymology"><title>Etymology.</title><p>This species is named after the US collector of the holotype Roy Lent (1931–), who worked for F in Costa Rica.</p></tp:treatment-sec><tp:treatment-sec sec-type="Distribution"><title>Distribution.</title><p>Wet premontane forest from 1100 to 1700 m on Pacific and Caribbean drainage of the Talamanca Mountains, Costa Rica and Panama. <italic><tp:taxon-name>Cestrum lentii</tp:taxon-name></italic> is known from two localities ca. 210 km apart at the eastern (La Fortuna, Chiriquí, Panama) and western (Tapantí, Cartago, Costa Rica) ends of the Talamanca Mountains. It is likely that populations of <italic><tp:taxon-name>Cestrum lentii</tp:taxon-name></italic> connect these localities and that the absence of records is a reflection of sampling effort. Assuming that <italic><tp:taxon-name>Cestrum lentii</tp:taxon-name></italic> is found throughout the Talamanca Mountains between altitudes of 1100 to 1700 m then an estimated Area of Occupancy for this species is 5,880 km<sup>2</sup> (<xref ref-type="bibr" rid="B7">Google Earth</xref>, accessed June 17, 2011, images 2001, 2003, 2006, 2009).</p></tp:treatment-sec><tp:treatment-sec sec-type="Discussion"><title>Discussion.</title><p>None of the four known collection of this species had been determined to species prior to this study. A comparison of the holotype and paratype material with type specimens from the herbaria listed in the Materials and methods section recovered <italic><tp:taxon-name>Cestrum lentii</tp:taxon-name></italic> as most similar to <italic><tp:taxon-name>Cestrum johnniegentrianum</tp:taxon-name></italic> D’Arcy. It can be easily distinguished from this species based on leaf and inflorescence morphology as summarised in <xref ref-type="table" rid="T14">Table 14</xref>.</p><table-wrap id="T14" position="float" orientation="portrait"><label>Table 14.</label><caption><p> </p></caption><table><tbody><tr><th rowspan="1" colspan="1">Characters</th><th rowspan="1" colspan="1"><italic><tp:taxon-name>Cestrum lentii</tp:taxon-name></italic></th><th rowspan="1" colspan="1"><italic><tp:taxon-name>Cestrum johnniegentrianum</tp:taxon-name></italic></th></tr><tr><td rowspan="1" colspan="1">Leaf colour when dry</td><td rowspan="1" colspan="1">brown</td><td rowspan="1" colspan="1">olive green</td></tr><tr><td rowspan="1" colspan="1">Lower surface secondary vein colour</td><td rowspan="1" colspan="1">darker than the lamina</td><td rowspan="1" colspan="1">equal or paler than the lamina</td></tr><tr><td rowspan="1" colspan="1">Inflorescence length</td><td rowspan="1" colspan="1">25–30 mm</td><td rowspan="1" colspan="1">10–21 mm</td></tr><tr><td rowspan="1" colspan="1">Bracteoles</td><td rowspan="1" colspan="1">3–6 mm</td><td rowspan="1" colspan="1">1.5–2.0 mm</td></tr><tr><td rowspan="1" colspan="1">Calyx length × diameter</td><td rowspan="1" colspan="1">3.5–3.75 × 2.0–3.5 mm</td><td rowspan="1" colspan="1">ca. 2 × 1.0–1.5 mm</td></tr><tr><td rowspan="1" colspan="1">Calyx lobe length</td><td rowspan="1" colspan="1">1.25–1.75 mm</td><td rowspan="1" colspan="1">0.5–0.75 mm</td></tr><tr><td rowspan="1" colspan="1">Filament pubescence</td><td rowspan="1" colspan="1">pubescent from the appendage to the base</td><td rowspan="1" colspan="1">glabrous</td></tr><tr><td rowspan="1" colspan="1">Filament appendage</td><td rowspan="1" colspan="1">present, lobe–like</td><td rowspan="1" colspan="1">absent</td></tr></tbody></table></table-wrap></tp:treatment-sec><tp:treatment-sec sec-type="Conservation status"><title>Conservation status.</title><p>Using IUCN criteria (<xref ref-type="bibr" rid="B9">IUCN 2001</xref>) <italic><tp:taxon-name>Cestrum lentii</tp:taxon-name></italic> is considered to beNear Threatened (NT)under <xref ref-type="bibr" rid="B9">IUCN (2001)</xref>. The Extent of Occurrence for <italic><tp:taxon-name>Cestrum lentii</tp:taxon-name></italic> is calculated to be 5,880 km<sup>2</sup> (criteria B1, &lt;20,000km<sup>2</sup>, Vulnerable) and it is known from only two localities (B1a, ≤5) both of which are protected. Field experience at these localities suggests that the habitat of this species is not under any imminent threat. Illegal mining activity and planned hydroelectricity dam projects in the area may, however, result in habitat loss in the medium–term to long–term which would result in this species being assessed as Vulnerable. For this reason <italic><tp:taxon-name>Cestrum lentii</tp:taxon-name></italic> is considered Near Threatened.</p></tp:treatment-sec><tp:treatment-sec sec-type="Paratypes"><title>Paratypes.</title><p>COSTA RICA. Cartago: Tapantí Hydroelectric Reserve, trail along Río dos Amigos, <named-content xmlns:xlink="http://www.w3.org/1999/xlink" content-type="dwc:verbatimCoordinates" xlink:type="simple">09°41'24"N, 083°47'24"W</named-content> (DMS), 1600–1700 m, 23 Jun 1976, <italic>T. B. Croat 36199</italic> (MO). PANAMA. Chiriquí: Fortuna Dam area, between Quebrada Los Chorros and Quebrada Hondo, to N of reservoir, in forest N of road, <named-content xmlns:xlink="http://www.w3.org/1999/xlink" content-type="dwc:verbatimCoordinates" xlink:type="simple">08°45'N, 082°14'W</named-content> (DMS), 1100 m, 20 Sep 1984, <italic>H. W. Churchill &amp; A. Churchill 6172</italic> (MO); Fortuna Dam area, between Quebrada Los Chorros and Quebrada Hondo, to N of reservoir, in forest N of road, <named-content xmlns:xlink="http://www.w3.org/1999/xlink" content-type="dwc:verbatimCoordinates" xlink:type="simple">08°45'N, 082°14'W</named-content> (DMS), 1100 m, 20 Sep 1984, <italic>H. W. Churchill &amp; A. Churchill 6179</italic> (MO).</p></tp:treatment-sec><ref-list><ref id="B7"><mixed-citation xmlns:xlink="http://www.w3.org/1999/xlink" xlink:type="simple"><person-group><name name-style="western"><surname>Google Earth</surname><given-names>6.0.3.2197</given-names></name></person-group> (<year>2011</year>)<source> Available from <ext-link ext-link-type="uri" xlink:href="http://www.google.com/earth" xlink:type="simple">http://www.google.com/earth</ext-link></source></mixed-citation></ref><ref id="B9"><mixed-citation xmlns:xlink="http://www.w3.org/1999/xlink" xlink:type="simple"><person-group><name name-style="western"><surname>International Union for Conservation of Nature and Natural Resources Species Survival</surname><given-names>Commission</given-names></name></person-group> (<year>2001</year>)<source> IUCN Red List Categories: Version 3.1.</source><publisher-name>International Union for Conservation of Nature and Natural Resources</publisher-name>, <publisher-loc>Gland and Cambridge</publisher-loc>, <lpage>70</lpage> pp.</mixed-citation></ref></ref-list></tp:taxon-treatment>
