# Supplementary material for: Eight new species of Cestrum (Solanaceae) from Mesoamerica
Source: PhytoKeys. 2012 Jan 4;(8):49–82. doi: 10.3897/phytokeys.8.2238 (PMC3254249; doi:10.3897/phytokeys.8.2238)
Supplement: XML Treatment for Cestrum talamancaense [file phytokeys.8.2238-treatment8.xml]

<!DOCTYPE tp:taxon-treatment
  PUBLIC "-//TaxonX//DTD Taxonomic Treatment Publishing DTD v0 20100105//EN" "tax-treatment-NSO.dtd">
<tp:taxon-treatment xmlns:tp="http://www.plazi.org/taxpub"><tp:treatment-meta><mixed-citation publication-type="journal"><person-group><name><surname>Monro</surname><given-names>Alex K.</given-names></name></person-group><article-title>Eight new species of 
                    <italic>Cestrum</italic> (Solanaceae) from Mesoamerica
                </article-title><source>PhytoKeys</source><day>4</day><month>1</month><year>2012</year><volume>2012</volume><issue>8</issue><fpage>49</fpage><lpage>82</lpage><pub-id pub-id-type="doi">10.3897/phytokeys.8.2238</pub-id></mixed-citation></tp:treatment-meta><tp:nomenclature><tp:taxon-name>
                        <tp:taxon-name-part taxon-name-part-type="genus">Cestrum</tp:taxon-name-part>
                        <tp:taxon-name-part taxon-name-part-type="species">talamancaense</tp:taxon-name-part>
                    <object-id xmlns:xlink="http://www.w3.org/1999/xlink" xlink:type="simple">urn:lsid:ipni.org:names:77116669-1</object-id>
                    <object-id xmlns:xlink="http://www.w3.org/1999/xlink" xlink:type="simple">http://species-id.net/wiki/Cestrum_talamancaense</object-id>
                    </tp:taxon-name><tp:taxon-authority>A.K.Monro</tp:taxon-authority><tp:taxon-status xmlns:xlink="http://www.w3.org/1999/xlink" xlink:type="simple">sp. nov.</tp:taxon-status><xref ref-type="fig" rid="F9">Fig. 9 A–D</xref><xref ref-type="fig" rid="F10">Fig. 10 A</xref></tp:nomenclature><tp:treatment-sec sec-type="Diagnosis"><title>Diagnosis.</title><p>Most similar to <italic><tp:taxon-name>Cestrum laxum</tp:taxon-name></italic> Benth. from which it can be distinguished by the absence of a minor leaf subtending axillary buds, flowers with shorter calyces that are pale pink or purple in colour.</p></tp:treatment-sec><tp:treatment-sec sec-type="Type"><title>Type.</title><p><bold>Panama.</bold> Bocas del Toro: Cerro Fábrega, <named-content xmlns:xlink="http://www.w3.org/1999/xlink" content-type="dwc:verbatimCoordinates" xlink:type="simple">09°04'81"N, 82°54'35"W</named-content> (DDM), 3000 m, 10 Mar 2003, <italic>A. K. Monro, B. B. Klitgaard &amp; J. DeGracia 4054</italic> (holotype: PMA; isotypes: BM000811836, SCZ).</p><!--PageBreak--></tp:treatment-sec><tp:treatment-sec sec-type="Description"><title>Description.</title><p>Lax shrub to 1–2 m. Leaf–bearing stems brown, the internodes 8–20 × 1–2 mm; young stems glabrous to sparsely pubescent, the hairs 0.5 mm, simple, erect, curved, not glandular. Axillary buds 0.5–1.5 mm, black, very dark brown, sparsely pubescent<!--PageBreak--><!--PageBreak-->, not subtended by a minor leaf. Lamina 31–80 × 15–26 mm, length width ratio 2.6–3.1, ovate, lanceolate, or obovate, chartaceous tosubchartaceous or subcoriaceous, brown; the upper surface glabrous, primary and secondary, primary veins clearly visible to the naked eye, primary and secondary, primary raised; the lower surface glabrous, sparsely pubescent, the hairs 0.25 mm, simple, erect, curved, apparently glandular, orange–brown; primary to quarternary, primary to tertiary veins clearly visible to the naked eye, primary veins raised, veinlets not visible, secondary veins 5–8 pairs, 45–60° to the midrib, weakly curved; base decurrent, asymmetrical, decurrent–cuneate; margin irregularly entire; apex acute or subcuspidate; petioles borne on a woody or crescent shaped spur, 4–13 × 0.675–1.5 mm, dark brown, glabrous. Inflorescences 6 or 7 per herbarium sheet, axillary and indeterminate terminal, solitary, clustered towards the branch tips, 40–130 mm long, bearing 6–75 flowers in a panicle of 3–12 clusters, each cluster bearing 1 or 2 flowers; peduncle 22–25 × 0.675–0.750 mm, brown, moderatley pubescent, the hairs ca. 0.5 mm, branched, dendritic, eglandular; bracts 9–19 × 2–16 mm, leaf–like; bracteoles 1.5–2.5 mm, linear, glabrous. Flowers pedicellate, the pedicels 1.25–5.0 mm; calyx 2.5–4.0 × 2.0–2.25 mm, the outer surface glabrous, the lobes 5, 3, 0.5–1.0 mm long, erect; corolla pink to pale pink, 12–23 mm long, the tube 14–18.5 mm long, 3.0–4.5 mm in diameter at the mouth, 1.0–1.5 mm at the base, glabrous, the lobes 5, 2–3 mm long; stamens 5, the filaments 7.5–16.0 mm long, equal, adnate for 4.5–8.0 mm, with a reduced swelling-like to knee-like appendage present at insertion point, pubescent from insertion point to the base, the anthers 1.0–1.25 × 0.75–1.0 mm; style 7.5–18.0 mm, the stigma 0.75 × 1.25 mm. Infructescences not seen.</p><fig id="F9" position="float" orientation="portrait"><label>Figure 9.</label><caption><p><italic><tp:taxon-name>Cestrum talamancaense</tp:taxon-name></italic>A.K.Monro <bold>A</bold> Flowering stem <bold>B</bold> Stamen <bold>C</bold> Longitudinal section through the corolla showing stamen arrangement <bold>D</bold> Flower. Drawn from <italic>A.K. Monro, B.B. Klitgaard &amp; J. DeGracia 4054</italic> (BM)</p></caption><graphic xmlns:xlink="http://www.w3.org/1999/xlink" xlink:href="PhytoKeys-008-049-g009.jpg" position="float" orientation="portrait" xlink:type="simple"/></fig><fig id="F10" position="float" orientation="portrait"><label>Figure 10.</label><caption><p><italic><tp:taxon-name>Cestrum talamancaense</tp:taxon-name></italic> A.K.Monro <bold>A</bold> Inflorescence and flower. <italic>A.K. Monro, B.B. Klitgaard &amp; J. DeGracia 4054</italic> (Photo A.K.Monro 2003).</p></caption><graphic xmlns:xlink="http://www.w3.org/1999/xlink" xlink:href="PhytoKeys-008-049-g010.jpg" position="float" orientation="portrait" xlink:type="simple"/></fig></tp:treatment-sec><tp:treatment-sec sec-type="Etymology"><title>Etymology.</title><p>From the Talamanca mountains, the locality of all known collections of this species.</p></tp:treatment-sec><tp:treatment-sec sec-type="Distribution"><title>Distribution.</title><p><italic><tp:taxon-name>Cestrum talamancaense</tp:taxon-name></italic> is known from three locations which span the entire range of the Talamanca Mountains from Chirripó, Costa Rica in the west to La Fortuna, Panama in the east. The altitude range for this species is believed to be 2000–3200 m. This and collection label data suggest that <italic><tp:taxon-name>Cestrum talamancaense</tp:taxon-name></italic> is restricted to oak forest and subparamo vegetation. Given the small number of collections this should be considered provisional. Using this altitude range and the location of the three known localities the Area of Occupancy is calculated to be 2,300 km<sup>2</sup> (<xref ref-type="bibr" rid="B7">Google Earth</xref>, accessed June 20, images from 2003, 2004, 2006).</p></tp:treatment-sec><tp:treatment-sec sec-type="Discussion"><title>Discussion.</title><p>Of the four collections of <italic><tp:taxon-name>Cestrum talamancaense</tp:taxon-name></italic> seen none had previously been identified to species. A comparison of the holotype and paratype material with type specimens from the herbaria listed in the Materials and methods section recovered <italic><tp:taxon-name>Cestrum talamancaense</tp:taxon-name></italic> as most similar to <italic><tp:taxon-name>Cestrum laxum</tp:taxon-name></italic> Benth. and <italic><tp:taxon-name>Cestrum irazuense</tp:taxon-name></italic> Kuntze. <italic><tp:taxon-name>Cestrum laxum</tp:taxon-name></italic> and <italic><tp:taxon-name>Cestrum irazuense</tp:taxon-name></italic> occupy a similar altitudinal range. Cestrum irazuense occupies an overlapping but broader geographical range whilst <italic><tp:taxon-name>Cestrum laxum</tp:taxon-name></italic> has a distinct and much broader geographical range being known from Mexico, Guatemala, El Salvador and Honduras. The species can be distinguished based on axillary bud, petiole and flower morphology as summarised in <xref ref-type="table" rid="T15">Tables 15</xref> <xref ref-type="table" rid="T16">and 16</xref>.</p><table-wrap id="T15" position="float" orientation="portrait"><label>Table 15.</label><caption><p> </p></caption><table><tbody><tr><th rowspan="1" colspan="1">Characters</th><th rowspan="1" colspan="1"><italic><tp:taxon-name>Cestrum talamancaense</tp:taxon-name></italic></th><th rowspan="1" colspan="1"><italic><tp:taxon-name>Cestrum laxum</tp:taxon-name></italic></th></tr><tr><td rowspan="1" colspan="1">Axillary bud pubescence</td><td rowspan="1" colspan="1">sparsely pubescent</td><td rowspan="1" colspan="1">densely pubescent or moderatley pubescent</td></tr><tr><td rowspan="1" colspan="1">Axillary bud subtended by a minor leaf</td><td rowspan="1" colspan="1">not subtended by a minor leaf</td><td rowspan="1" colspan="1">subtended by a minor leaf or not</td></tr><tr><td rowspan="1" colspan="1">Petiole pubescence</td><td rowspan="1" colspan="1">glabrous</td><td rowspan="1" colspan="1">moderatley pubescent, occasionally glabrous</td></tr><tr><td rowspan="1" colspan="1">Calyx length</td><td rowspan="1" colspan="1">2.5–4.0 mm</td><td rowspan="1" colspan="1">4–15 mm</td></tr><tr><td rowspan="1" colspan="1">Corolla lobe length</td><td rowspan="1" colspan="1">2–3 mm</td><td rowspan="1" colspan="1">3–5 mm</td></tr><tr><td rowspan="1" colspan="1">Corolla colour when fresh</td><td rowspan="1" colspan="1">pale pink </td><td rowspan="1" colspan="1">yellow, pale green to yellow–green</td></tr></tbody></table></table-wrap><table-wrap id="T16" position="float" orientation="portrait"><label>Table 16.</label><caption><p> </p></caption><table><tbody><tr><th rowspan="1" colspan="1">Character</th><th rowspan="1" colspan="1"><italic><tp:taxon-name>Cestrum talamancaense</tp:taxon-name></italic></th><th rowspan="1" colspan="1"><italic><tp:taxon-name>Cestrum irazuense</tp:taxon-name></italic></th></tr><tr><td rowspan="1" colspan="1">Stem and lower leaf surface pubescence</td><td rowspan="1" colspan="1">glabrous or sparsely pubescent</td><td rowspan="1" colspan="1">glabrous</td></tr><tr><td rowspan="1" colspan="1">Peduncle length</td><td rowspan="1" colspan="1">22–25</td><td rowspan="1" colspan="1">2–12</td></tr><tr><td rowspan="1" colspan="1">Peduncle pubescence</td><td rowspan="1" colspan="1">pubescent</td><td rowspan="1" colspan="1">glabrous</td></tr><tr><td rowspan="1" colspan="1">Calyx diameter</td><td rowspan="1" colspan="1">2–2.5 mm</td><td rowspan="1" colspan="1">0.75–1.75 mm</td></tr><tr><td rowspan="1" colspan="1">Flower colour</td><td rowspan="1" colspan="1">pink to pale pink, or purple</td><td rowspan="1" colspan="1">pale green, pale to dark purple</td></tr><tr><td rowspan="1" colspan="1">Corolla tube base width</td><td rowspan="1" colspan="1">1–1.5 mm</td><td rowspan="1" colspan="1">0.5–1 mm</td></tr><tr><td rowspan="1" colspan="1">Corolla tube mouth width</td><td rowspan="1" colspan="1">3-4.5 mm</td><td rowspan="1" colspan="1">2–3.5 mm</td></tr></tbody></table></table-wrap></tp:treatment-sec><tp:treatment-sec sec-type="Conservation status"><title>Conservation status.</title><p>Using IUCN criteria (<xref ref-type="bibr" rid="B9">IUCN 2001</xref>) <italic><tp:taxon-name>Cestrum talamancaense</tp:taxon-name></italic> is considered Least Concern. <italic><tp:taxon-name>Cestrum talamancaense</tp:taxon-name></italic> has an Area of Occupancy of 2,300<!--PageBreak--> km<sup>2</sup> (Criteria B2, &gt;2000 km<sup>2</sup>) and meets a single subcriteria for criteria Ba (number of localities less than 5). In addition the whole of the range of this species is currently not fragmented and within protected areas both in Costa Rica and Panama. Should current attempts at illicit mining within the Area of Occupancy persist, however, the threat status may need to be revised to Near Threatened.</p></tp:treatment-sec><tp:treatment-sec sec-type="Paratypes"><title>Paratypes.</title><p>COSTA RICA. San José: Parque Nacional Chirripó, Cuenca Térraba–Sierpe, Sabana, Chirripó, <named-content xmlns:xlink="http://www.w3.org/1999/xlink" content-type="dwc:verbatimCoordinates" xlink:type="simple">09°25'12"N, 083°30'36"W</named-content>, 3200 m, 6 Nov 1996, <italic>E. Alfaro, B. Gamboa &amp; A. Picado</italic> 895 (BM, INB). PANAMA. Bocas del Toro: Parque Nacional La Amistad, Cerro Fabrega, <named-content xmlns:xlink="http://www.w3.org/1999/xlink" content-type="dwc:verbatimCoordinates" xlink:type="simple">09°06'56"N, 82°52'15"W</named-content> (DDM), 3200 m, 16 Mar 2003, <italic>B. B. Klitgaard, A. K. Monro &amp; J. E. DeGracia</italic> 818 (BM, INB, MO, PMA, SCZ).); Chiriquí: Proyecto Fortuna, Valle de Hornito, <named-content xmlns:xlink="http://www.w3.org/1999/xlink" content-type="dwc:verbatimCoordinates" xlink:type="simple">08°38'N, 082°13'W</named-content> (DMS), ca. 2000 m, 13 Feb 1981, <italic>J. J. Him &amp; I. O. Gordon</italic> 50 (PMA).</p></tp:treatment-sec><ref-list><ref id="B7"><mixed-citation xmlns:xlink="http://www.w3.org/1999/xlink" xlink:type="simple"><person-group><name name-style="western"><surname>Google Earth</surname><given-names>6.0.3.2197</given-names></name></person-group> (<year>2011</year>)<source> Available from <ext-link ext-link-type="uri" xlink:href="http://www.google.com/earth" xlink:type="simple">http://www.google.com/earth</ext-link></source></mixed-citation></ref><ref id="B9"><mixed-citation xmlns:xlink="http://www.w3.org/1999/xlink" xlink:type="simple"><person-group><name name-style="western"><surname>International Union for Conservation of Nature and Natural Resources Species Survival</surname><given-names>Commission</given-names></name></person-group> (<year>2001</year>)<source> IUCN Red List Categories: Version 3.1.</source><publisher-name>International Union for Conservation of Nature and Natural Resources</publisher-name>, <publisher-loc>Gland and Cambridge</publisher-loc>, <lpage>70</lpage> pp.</mixed-citation></ref></ref-list></tp:taxon-treatment>
